# Supplementary material for: Cyanobacteria and Macroinvertebrate Relationships in Freshwater Benthic Communities beyond Cytotoxicity
Source: Toxins (Basel). 2024 Apr 15;16(4):190. doi: 10.3390/toxins16040190 (PMC11054157; doi:10.3390/toxins16040190)
Supplement: Supplementary file 1 [file toxins-16-00190-s001.zip]

Archive with 1 entries (1 files):
- toxins-2919018-supplementary.pdf
